# Supplementary material for: Expression Patterns of Clock Gene mRNAs and Clock Proteins in Human Psoriatic Skin Samples
Source: Int J Mol Sci. 2021 Dec 23;23(1):121. doi: 10.3390/ijms23010121 (PMC8745255; doi:10.3390/ijms23010121)
Supplement: Supplementary file 1 [file ijms-23-00121-s001.zip]

Archive with 1 entries (1 files):
- ijms-1483793-supplementary.pdf
